# Supplementary material for: Soft-Tissue Volume Augmentation at Dental Implant Placement Using Collagen-Based Matrix Characterized by Oriented Open Pore Structure: A Retrospective Study with a Median Follow-Up of 17 Months
Source: Bioengineering (Basel). 2025 Dec 4;12(12):1324. doi: 10.3390/bioengineering12121324 (PMC12729357; doi:10.3390/bioengineering12121324)
Supplement: Supplementary file 1 [file bioengineering-12-01324-s001.zip]

Archive with 1 entries (1 files):
- Staining Panels.pdf
